# Supplementary material for: Aspirin-Loaded Polymeric Films for Drug Delivery Systems: Comparison between Soaking and Supercritical CO2 Impregnation
Source: Pharmaceutics. 2021 Jun 2;13(6):824. doi: 10.3390/pharmaceutics13060824 (PMC8229088; doi:10.3390/pharmaceutics13060824)
Supplement: Supplementary file 1 [file pharmaceutics-13-00824-s001.zip]

Archive with 1 entries (1 files):
- pharmaceutics-1230469-SI.pdf
